# Supplementary material for: A primitive honey bee from the Middle Miocene deposits of southeastern Yunnan, China (Hymenoptera, Apidae)
Source: Zookeys. 2018 Jul 19;(775):117–29. doi: 10.3897/zookeys.775.24909 (PMC6062569; doi:10.3897/zookeys.775.24909)
Supplement: XML Treatment for Apis (Synapis) dalica [file zookeys.775.24909-treatment1.xml]

<!DOCTYPE tp:taxon-treatment
  PUBLIC "-//TaxonX//DTD Taxonomic Treatment Publishing DTD v0 20100105//EN" "tax-treatment-NSO.dtd">
<tp:taxon-treatment xmlns:tp="http://www.plazi.org/taxpub"><tp:treatment-meta><kwd-group><label>Taxon classification</label><kwd><named-content xmlns:xlink="http://www.w3.org/1999/xlink" content-type="kingdom">Animalia</named-content></kwd><kwd><named-content xmlns:xlink="http://www.w3.org/1999/xlink" content-type="order">Hymenoptera</named-content></kwd><kwd><named-content xmlns:xlink="http://www.w3.org/1999/xlink" content-type="family">Apidae</named-content></kwd></kwd-group><mixed-citation publication-type="journal"><person-group><name><surname>Engel</surname><given-names>Michael S.</given-names></name><name><surname>Wang</surname><given-names>Bo</given-names></name><name><surname>Alqarni</surname><given-names>Abdulaziz S.</given-names></name><name><surname>Jia</surname><given-names>Lin-Bo</given-names></name><name><surname>Su</surname><given-names>Tao</given-names></name><name><surname>Zhou</surname><given-names>Zhe-kun</given-names></name><name><surname>Wappler</surname><given-names>Torsten</given-names></name></person-group><article-title>A primitive honey bee from the Middle Miocene deposits of southeastern Yunnan, China (<tp:taxon-name><tp:taxon-name-part taxon-name-part-type="order">Hymenoptera</tp:taxon-name-part></tp:taxon-name>, <tp:taxon-name><tp:taxon-name-part taxon-name-part-type="family">Apidae</tp:taxon-name-part></tp:taxon-name>)</article-title><source>Zookeys</source><day>19</day><month>7</month><year>2018</year><volume>2018</volume><issue>775</issue><fpage>117</fpage><lpage>129</lpage><pub-id pub-id-type="doi">10.3897/zookeys.775.24909</pub-id></mixed-citation></tp:treatment-meta><tp:nomenclature><tp:taxon-name>
              <tp:taxon-name-part taxon-name-part-type="genus" reg="Apis">Apis</tp:taxon-name-part> (<tp:taxon-name-part taxon-name-part-type="subgenus" reg="Synapis">Synapis</tp:taxon-name-part>) <tp:taxon-name-part taxon-name-part-type="species" reg="dalica">dalica</tp:taxon-name-part><object-id xmlns:xlink="http://www.w3.org/1999/xlink" content-type="zoobank" xlink:type="simple">http://zoobank.org/865F24F0-8027-4C7B-9B52-68116485FBDA</object-id></tp:taxon-name><tp:taxon-authority>Engel &amp; Wappler</tp:taxon-authority><tp:taxon-status xmlns:xlink="http://www.w3.org/1999/xlink" xlink:type="simple">sp. n.</tp:taxon-status><xref ref-type="fig" rid="F2">Figs 4–7</xref><xref ref-type="fig" rid="F3">, 8–9</xref></tp:nomenclature><tp:treatment-sec sec-type="Holotype" id="SECID0ECLAE"><title>Holotype.</title><p>Worker (Figure <xref ref-type="fig" rid="F2">4</xref>), NIGP154200; Middle Miocene, approximately 16.5–15.2 Ma (around the Tortonian-Serravallian boundary); northeastern suburb of Maguan, Maguan County, Wenshan Zhuang &amp; Miao Autonomous Prefecture, Yunnan Province, China. The holotype is deposited in the Nanjing Institute of Geology and Palaeontology, Chinese Academy of Sciences, Nanjing, China.</p><fig id="F2" position="float" orientation="portrait"><label>Figures 4–7.</label><caption><p>Holotype worker of <tp:taxon-name><tp:taxon-name-part taxon-name-part-type="genus" reg="Apis">Apis</tp:taxon-name-part> (<tp:taxon-name-part taxon-name-part-type="subgenus" reg="Synapis">Synapis</tp:taxon-name-part>) <tp:taxon-name-part taxon-name-part-type="species" reg="dalica">dalica</tp:taxon-name-part></tp:taxon-name> Engel and Wappler, sp. n., from Maguan County, southeastern Yunnan Province, China. <bold>4</bold> Entire holotype (NIGP154200) as preserved <bold>5</bold> Reconstruction of wing venation; forewing above, hind wing below <bold>6</bold> Detail of foreleg. <bold>7</bold> Detail of apical sterna. Abbreviations: ppl = propleuron, mcx = mesocoxa, tr = trochanter, fm = femur, tb = tibia.</p></caption><graphic xmlns:xlink="http://www.w3.org/1999/xlink" xlink:href="zookeys-775-117-g002.jpg" position="float" orientation="portrait" xlink:type="simple" id="oo_217888.jpg"/></fig></tp:treatment-sec><tp:treatment-sec sec-type="diagnosis" id="SECID0EPMAE"><title>Diagnosis.</title><p>The new species is most similar to those Miocene honey bees described from Shandong Province, China. <italic><tp:taxon-name><tp:taxon-name-part taxon-name-part-type="genus" reg="Apis">Apis</tp:taxon-name-part> <tp:taxon-name-part taxon-name-part-type="species" reg="dalica">dalica</tp:taxon-name-part></tp:taxon-name></italic> differs from them in the gently arched basal vein (comparatively straight in the specimens from Shandong), which is also closer to 1cu-a (separated by about a vein width versus several vein widths and even up to 0.5–0.75 times crossvein length in material from Shandong: refer to figures presented by <xref ref-type="bibr" rid="B72">Zhang 1989</xref>, and <xref ref-type="bibr" rid="B74">Zhang et al. 1994</xref>). In addition, in <italic><tp:taxon-name><tp:taxon-name-part taxon-name-part-type="genus" reg="Apis">A.</tp:taxon-name-part> <tp:taxon-name-part taxon-name-part-type="species" reg="longitibia">longitibia</tp:taxon-name-part></tp:taxon-name></italic> Zhang and <italic><tp:taxon-name><tp:taxon-name-part taxon-name-part-type="genus" reg="Apis">A.</tp:taxon-name-part> <tp:taxon-name-part taxon-name-part-type="species" reg="miocenica">miocenica</tp:taxon-name-part></tp:taxon-name></italic> Hong 2rs-m is comparatively straight (<xref ref-type="bibr" rid="B72">Zhang 1989</xref>; <xref ref-type="bibr" rid="B74">Zhang et al. 1994</xref>), rather than the distinctly arcuate form of <italic><tp:taxon-name><tp:taxon-name-part taxon-name-part-type="genus" reg="Apis">A.</tp:taxon-name-part> <tp:taxon-name-part taxon-name-part-type="species" reg="dalica">dalica</tp:taxon-name-part></tp:taxon-name></italic>. In <italic><tp:taxon-name><tp:taxon-name-part taxon-name-part-type="genus" reg="Apis">A.</tp:taxon-name-part> <tp:taxon-name-part taxon-name-part-type="species" reg="shandongica">shandongica</tp:taxon-name-part></tp:taxon-name></italic> Zhang and <italic><tp:taxon-name><tp:taxon-name-part taxon-name-part-type="genus" reg="Apis">A.</tp:taxon-name-part> <tp:taxon-name-part taxon-name-part-type="species" reg="miocenica">miocenica</tp:taxon-name-part></tp:taxon-name></italic> 1m-cu is not so prominently arched and only so at its anterior end rather than strongly so and at midlength in <italic><tp:taxon-name><tp:taxon-name-part taxon-name-part-type="genus" reg="Apis">A.</tp:taxon-name-part> <tp:taxon-name-part taxon-name-part-type="species" reg="dalica">dalica</tp:taxon-name-part></tp:taxon-name></italic>. Lastly, in all of the material from Shandong (<xref ref-type="bibr" rid="B72">Zhang 1989</xref>; <xref ref-type="bibr" rid="B74">Zhang et al. 1994</xref>), 1Rs originates in a strongly proximal position relative to the base of the pterostigma, rather than near the base of the pterostigma in <italic><tp:taxon-name><tp:taxon-name-part taxon-name-part-type="genus" reg="Apis">A.</tp:taxon-name-part> <tp:taxon-name-part taxon-name-part-type="species" reg="dalica">dalica</tp:taxon-name-part></tp:taxon-name></italic>. The pterostigma of <italic><tp:taxon-name><tp:taxon-name-part taxon-name-part-type="genus" reg="Apis">A.</tp:taxon-name-part> <tp:taxon-name-part taxon-name-part-type="species" reg="dalica">dalica</tp:taxon-name-part></tp:taxon-name></italic> is more distinctly developed than in modern species and most other fossil species of <italic><tp:taxon-name><tp:taxon-name-part taxon-name-part-type="genus" reg="Apis">Apis</tp:taxon-name-part></tp:taxon-name></italic>.</p></tp:treatment-sec><tp:treatment-sec sec-type="description" id="SECID0EXQAE"><title>Description.</title><p>Worker. Total length (as preserved) 17.06 mm; preserved in ventral orientation, with head thrust forward, wings extended obliquely away from body, and legs largely tucked underneath the body with most podites not preserved or indiscernible; coloration not preserved (appearing uniformly charcoal black). Head apparently slightly longer than wide as interpreted in ventral position; malar space elongate, longer than basal mandibular width; head narrower than mesosoma. Leg podites incompletely preserved. Metasoma typical for worker honey bee, length (as preserved) 9.03 mm, maximum width 4.36 mm; apical margins of sterna somewhat concave, those more basal sterna relatively straight, apical most sterna more strongly concave; sting not extended but slightly evident extending along midline of apical sterna (Figure <xref ref-type="fig" rid="F2">7</xref>).</p><p>Forewing with venation typical of <italic><tp:taxon-name><tp:taxon-name-part taxon-name-part-type="genus" reg="Apis">Apis</tp:taxon-name-part></tp:taxon-name></italic> and subgenus <tp:taxon-name><tp:taxon-name-part taxon-name-part-type="subgenus" reg="Synapis">Synapis</tp:taxon-name-part></tp:taxon-name> (Figs <xref ref-type="fig" rid="F2">4</xref>, <xref ref-type="fig" rid="F2">5</xref>, <xref ref-type="fig" rid="F3">8</xref>, <xref ref-type="fig" rid="F3">9</xref>), length 8.54 mm, maximum width 2.18 mm; basal vein (1M) slightly distad 1cu-a, separated from 1cu-a by distance scarcely greater than vein width, gently arched before meeting 1Rs; 1Rs about as long as 1Rs+M and not in line with 1M; first submarginal cell smallest, with 2Rs sinuate (rather than relatively straight); r-rs about as long as anterior margin of second submarginal cell; second submarginal cell trapezoidal, with 1rs-m relatively straight and strongly slanted apically such that posterior border of cell is slightly more than three times length of anterior border; 1m-cu meeting posterior border of second submarginal cell at basal third of cell length, with distinct abscissal stub present at about angle of midlength, stub projecting into proximal border of second medial cell; third submarginal cell relatively broad anteriorly, with 2rs-m arcuate, anterior border of third submarginal cell distinctly longer than anterior border of second submarginal cell; aRs<sub>2</sub> absent (sensu <xref ref-type="bibr" rid="B65">Tan et al. 2008</xref>); 2m-cu meeting posterior border of third submarginal cell near apical quarter of cell length, crossvein relatively straight. Hind wing with typical <italic><tp:taxon-name><tp:taxon-name-part taxon-name-part-type="genus" reg="Apis">Apis</tp:taxon-name-part></tp:taxon-name></italic> venation, length 6.37 mm, maximum width 1.39 mm; linear series of distal hamuli present along anterior wing margin (precise number not discernible); distal abscissa M (‘indica’ vein) present, about as long as rs-m (Figure <xref ref-type="fig" rid="F2">5</xref>).</p><fig id="F3" position="float" orientation="portrait"><label>Figures 8–9.</label><caption><p>Wings of <tp:taxon-name><tp:taxon-name-part taxon-name-part-type="genus" reg="Apis">Apis</tp:taxon-name-part> (<tp:taxon-name-part taxon-name-part-type="subgenus" reg="Synapis">Synapis</tp:taxon-name-part>) <tp:taxon-name-part taxon-name-part-type="species" reg="dalica">dalica</tp:taxon-name-part></tp:taxon-name> Engel and Wappler, sp. n., from Maguan County, southeastern Yunnan Province, China. <bold>8</bold> Details of right forewing <bold>9</bold> Details of left forewing.</p></caption><graphic xmlns:xlink="http://www.w3.org/1999/xlink" xlink:href="zookeys-775-117-g003.jpg" position="float" orientation="portrait" xlink:type="simple" id="oo_217889.jpg"/></fig></tp:treatment-sec><tp:treatment-sec sec-type="etymology" id="SECID0EQTAE"><title>Etymology.</title><p>The specific epithet refers to the Medieval Dali Kingdom which occupied the area of Yunnan from its founding in 937 AD at the close of the Nanzhao Kingdom and until its termination by Kublai Khan (1215–1294) and the Mongol invasion in 1253 AD.</p></tp:treatment-sec><ref-list><ref id="B72"><mixed-citation xmlns:xlink="http://www.w3.org/1999/xlink" xlink:type="simple">
          <person-group><name name-style="western"><surname>Zhang</surname><given-names>JF</given-names></name></person-group> (<year>1989</year>) Fossil Insects from Shanwang, Shandong, China. Shandong Science &amp; Technology Publishing House, Jinan, 459 pp, 92 pls. [In Chinese]</mixed-citation></ref><ref id="B74"><mixed-citation xmlns:xlink="http://www.w3.org/1999/xlink" xlink:type="simple">
          <person-group><name name-style="western"><surname>Zhang</surname><given-names>JF</given-names></name><name name-style="western"><surname>Sun</surname><given-names>B</given-names></name><name name-style="western"><surname>Zhang</surname><given-names>XY</given-names></name></person-group> (<year>1994</year>) Miocene Insects and Spiders from Shanwang, Shandong. Science Press, Beijing, v + 298 pp, 44 pls. [In Chinese]</mixed-citation></ref><ref id="B65"><mixed-citation xmlns:xlink="http://www.w3.org/1999/xlink" xlink:type="simple">
          <person-group><name name-style="western"><surname>Tan</surname><given-names>K</given-names></name><name name-style="western"><surname>Fuchs</surname><given-names>S</given-names></name><name name-style="western"><surname>Engel</surname><given-names>MS</given-names></name></person-group> (<year>2008</year>) <article-title>An adventitious distal abscissa in the forewing of honey bees (<tp:taxon-name><tp:taxon-name-part taxon-name-part-type="order">Hymenoptera</tp:taxon-name-part></tp:taxon-name>: <tp:taxon-name><tp:taxon-name-part taxon-name-part-type="family">Apidae</tp:taxon-name-part></tp:taxon-name>: <italic><tp:taxon-name><tp:taxon-name-part taxon-name-part-type="genus">Apis</tp:taxon-name-part></tp:taxon-name></italic>).</article-title> <source>Apidologie</source> <volume>39</volume>(<issue>6</issue>): <fpage>674</fpage>–<lpage>682</lpage>. <ext-link xlink:type="simple" ext-link-type="doi" xlink:href="10.1051/apido:2008052">https://doi.org/10.1051/apido:2008052</ext-link></mixed-citation></ref></ref-list></tp:taxon-treatment>
